# Supplementary material for: Pathogenicity and Its Implications in Taxonomy: The Brucella and Ochrobactrum Case
Source: Pathogens. 2022 Mar 21;11(3):377. doi: 10.3390/pathogens11030377 (PMC8954888; doi:10.3390/pathogens11030377)
Supplement: Supplementary file 1 [file pathogens-11-00377-s001.zip]

Archive with 1 entries (1 files):
- pathogens-1620040-supplementary.pdf
